# Supplementary material for: Metabolic Hepatic Disorders Caused by Ciguatoxins in Goldfish (Carassius auratus)
Source: Animals (Basel). 2022 Dec 11;12(24):3500. doi: 10.3390/ani12243500 (PMC9774503; doi:10.3390/ani12243500)
Supplement: Supplementary file 1 [file animals-12-03500-s001.zip]

Archive with 1 entries (1 files):
- animals-1970877-supplementary.pdf
